# Supplementary material for: Study of the Three-Component Reactions of 2-Alkynylbenzaldehydes, Aniline, and Dialkyl Phosphites—The Significance of the Catalyst System
Source: Materials (Basel). 2021 Oct 13;14(20):6015. doi: 10.3390/ma14206015 (PMC8539604; doi:10.3390/ma14206015)
Supplement: Supplementary file 1 [file materials-14-06015-s001.zip]

Archive with 1 entries (1 files):
- materials-1395029-supplementary.pdf
